# Supplementary material for: Auxin-Induced Adventitious Rooting in Pepper Involves CaLBD16: Functional Evidence from Tomato Overexpression
Source: Plants (Basel). 2026 Apr 13;15(8):1188. doi: 10.3390/plants15081188 (PMC13120054; doi:10.3390/plants15081188)
Supplement: Supplementary file 1 [file plants-15-01188-s001.zip]

Archive with 1 entries (1 files):
- plants-4210499-supplementary.pdf
